# Supplementary material for: Multicentric Surveillance of Antimicrobial Resistance to Generate Data-Driven Regional Antibiograms: A Laboratory-Based Cross-Sectional Study in Pakistan
Source: Antibiotics (Basel). 2025 Nov 14;14(11):1154. doi: 10.3390/antibiotics14111154 (PMC12649520; doi:10.3390/antibiotics14111154)
Supplement: Supplementary file 1 [file antibiotics-14-01154-s001.zip]

Archive with 1 entries (1 files):
- antibiotics-3875093-supplementary.pdf
